# Supplementary material for: An antibiotic stewardship programme to reduce inappropriate antibiotic prescribing for acute respiratory infections in rural Chinese primary care facilities: study protocol for a clustered randomised controlled trial
Source: Trials. 2020 May 12;21:394. doi: 10.1186/s13063-020-04303-4 (PMC7216131; doi:10.1186/s13063-020-04303-4)
Supplement: Supplementary file 1 — Additional file 1. [file 13063_2020_4303_MOESM1_ESM.xlsx]

## Sheet: Sheet1
Objective	Theme	Information	Method
To describe the policy and health system contexs in which the intervention was delivered
	Policy context	How much does the provider think this intervention supported by your leader (Perceived fit with infrastructure/Perceived sustainability/Costs to organization and policy bodies）	Interview
	Health system context	What is the purchasing system in the hospital?	Interview
		What % are patients reimbursed (inpatient and outpatient)?	Interview
		What is the relationship between the hospital and the pharmacy?	Interview
		What consitutes the doctor salary, and is this affected by AB prescription?	Interview
To understand research processes
	Data quality	Is the data complete?	Review of monitoring records
		Is the data accurate?	Review of monitoring records
		Do the people responsible for keeping records keep them properly? Why or why not?	Review of monitoring records
		(And what are the implications of the above?)	Review of monitoring records
To understand whether or not the intervention was delivered as intended, both at the cluster level (township hospital) and the individual level (doctor) (IMPLEMENTATION)
Fidelity	Trainings	Was the training delivered ?	Review of monitoring records
		When was the training delivered ?	Review of monitoring records
		Who attended the training (and who didn't)?	Review of monitoring records
		What intervention is actually delivered in the training?	Observation/Interview/Review of monitoring records
		Is the training effective? What affects the effective delivery of training activities?	Interview
	eHealth	Was the EMR used as intended?	Review of monitoring records
		How many doctors used the modules, alerts & popups	Review of monitoring records/interviews/observation
		Doctor perspectives and experiences with the modules, alerts & popups	Interview
		Was WeChat used as intended?	Review of monitoring records/interviews/observation
		Patient/provider perspectives and experiences on WeChat components	Interview
	Quality control	What kind of quality control (supervision) activities are conducted at the township hospitals?	Interview/Review of monitoring records
		Is the quality control (supervision) approach effective?	Interview
	Desk guide/Operational guidelines	Does the provider use the desk guide? If, so which sections are used? If not, why not?	Interview
	Diagnosis	Does the provider correctly diagnose RTI?	Review of records
	Prescription	Does the provider correctly prescribe?	Review of monitoring records
		Was correct-dose prescribing implemented?	Review of monitoring records
	Monthly prescription review meeting	Was the monthly meeting held	Review of monitoring records
		Who attended the monthly meeting (and who didn't)	Review of monitoring records
		What happens in the monthly meeting?	Interview
			Interview
	Patient education	Are the patients or their caregivers being given the printed leaflet?	Interview
		Are the patients or their caregivers watching the video/poster?	Interview
Dose	Completeness	Was the intervention completely implemented at the site?	Review of monitoring records/interviews/observation
Adaptations	Adaptation to protocol	Have any adaptations to the intervention been made (by the research team)	Interview/Review of monitoring records
		Have any adaptations to the intervention been made (by the county, hospitals, doctors)	Interview/Review of monitoring records
Reach	Uptake	What sites participated in the study? And what were their characteristics?	Observation/Review of monitoring records
To understand mechanisms of impact both at the provider level and patient level
Participant responses to and interactions with the intervention	What factors enable providers to correctly prescribe?)	Did the providers find the training useful? Why or why not?	Interview
		Did the providers find the desik guides useful? Why or why not?	Interview
		Did the providers find the monthly meetings useful? Why or why not?	Interview
	What factors lead to providers prescribing AB when they should not?	Is this habit?	Interview
		Is there a link to income?	Interview
		Are there pressures from parents / caregivers?	Interview
	What factors help patients to understand provider decisions not to prescribe?	Do the patients understand what they were told in the consultation?	Interview
		Do patients know what to do if the patient is sick with a RTI?)	Interview
		Does the doctor explain what the caregiver should do if the patient is sick with a RTI?	Interview
		Does the patient understand what an antibiotic is and when to use it?	Interview
		What do patients think if they has a RIT but is not prescribed an antibiotic?	Interview
		Do patients believe that they can get better without an antibiotic?	Interview
		Do the patients read the printed material and do they understand it?	Interview
		Do the patients watch the video and do they understand it?	Interview
		Do providers believe that village doctors have an impact on patients attitudes to Abs, why or why not?	Interview
Unexpected pathways and consequences	What factors may lead patients to put pressure on providers when they do not prescribe antibiotics?	Is this habit?	Interview
	What do patients do if they do not get a prescription?	Do they get an antibiotic through another means e.g. village doctor; pharmacy?	Interview
			Interview
	Do doctors attempt to gain income elsewhere?	Do doctors increase antibiotic prescriptions for adults?	Interview
		Do doctors prescribe traditional medicines?	Interview
